# Supplementary material for: MicroRNA-4516 in Urinary Exosomes as a Biomarker of Premature Ovarian Insufficiency
Source: Cells. 2022 Sep 7;11(18):2797. doi: 10.3390/cells11182797 (PMC9497098; doi:10.3390/cells11182797)
Supplement: Supplementary file 1 [file cells-11-02797-s001.zip]

Archive with 1 entries (1 files):
- cells-1863144-supplementary.pdf
